# Supplementary material for: Molecular Characterization of Colistin-Resistant Clinical Acinetobacter baumannii from Northern Greece: Phenotypic Colistin Susceptibility and lpx/pmrCAB Mutational Profiles
Source: Antibiotics (Basel). 2026 Mar 20;15(3):318. doi: 10.3390/antibiotics15030318 (PMC13024636; doi:10.3390/antibiotics15030318)
Supplement: Supplementary file 1 [file antibiotics-15-00318-s001.zip]

Archive with 1 entries (1 files):
- antibiotics-4191881-supplementary.pdf
